# Supplementary material for: TANGO: a placebo-controlled randomized phase 2 study of efficacy and safety of the anti-tau monoclonal antibody gosuranemab in early Alzheimer’s disease
Source: Nat Aging. 2023 Nov 27;3(12):1591–601. doi: 10.1038/s43587-023-00523-w (PMC10724064; doi:10.1038/s43587-023-00523-w)
Supplement: Supplementary file 10 — Statistical source data. [file 43587_2023_523_MOESM10_ESM.zip]

Archive with 1 entries (1 files):
- Extended data figure 3_Source data (1).rtf
